# Supplementary material for: Structural insights into the atypical filament assembly of pyrin domain-containing IFI16
Source: EMBO J. 2025 Nov 5;44(24):7702–20. doi: 10.1038/s44318-025-00626-7 (PMC12705702; doi:10.1038/s44318-025-00626-7)
Supplement: Supplementary file 2 — Dataset EV1 [file 44318_2025_626_MOESM2_ESM.xlsx]

## Sheet: Primers
Dataset EV1 Used primers.
Primers	Sequence (5'->3')
For Mutagenesis
IFI16 PYD K12T	Forward primer- 5’-GTTCTACTAacaGGATTAGAGGTCATCAATGATTATCATTTTAGAATGGTTAAG-3’
	Reverse primer- 5’-CTCTAATCCtgtTAGTAGAACAATGTTCTTGTATTTTTTTCCCAT-3’
IFI16 PYD M39K	Forward primer- 5’-TTAATTTAAAAaagAGAGAAGAGTATGACAAAATTCAGATTGCTGACTTG-3’
	Reverse primer- 5’-CTCTTCTCTcttTTTTAAATTAAGTTTTAAATCGTTGCTCAGTAAGGA-3’
IFI16 PYD R40L	Forward primer- 5’-ATTTAAAAATGctaGAAGAGTATGACAAAATTCAGATTGCTGACTTG-3’
	Reverse primer- 5’-ATACTCTTCtagCATTTTTAAATTAAGTTTTAAATCGTTGCTCAGTAAGG-3’
IFI16 PYD D71K	Forward primer- 5’-ATTTTCGAAaagATACCAACGCTTGAAGACCTGGCTGAAA-3’
	Reverse primer- 5’-GTTGGTATcttTTCGAAAATTTTTATTAGTTTGCCCAAACCAGC-3’
IFI16 PYD P73N	Forward primer- 5’-AAGATATAaacACGCTTGAAGACCTGGCTGAAACTCTTAAA-3’
	Reverse primer- 5’-CAAGCGTgttTATATCTTCGAAAATTTTTATTAGTTTGCCCAAACC-3’
IFI16 FL K128Q	Forward primer- 5’-GAGCTCAGcaaAGAAAAAAATCAACCAAAGAAAAGGCTGGACCCAAAGG-3’
	Reverse primer- 5’-GATTTTTTTCTttgCTGAGCTCCAGGAGTTGCCTCTGCTCCTTCAGTTTTG-3’
IFI16 FL ΔNLS	Forward primer- 5’-GCCCTATCAGAAGTGGATGCTACTTCACCTGCACCCTCCACAAG-3’
	Reverse primer- 5’-ATCCACTTCTGATAGGGCTGGTCCTTTTACTTTTAACTTTTCTTTTTTAAGAG-3’
For Cloning
pCMV6-IFIx PYD	Forward primer- 5’-AGCTTCTCGAGATGGCAAATAACTACAAGAAAATTG-3’
	Reverse primer- 5’-AGCTAACCGGTGACTGGAATGGATTCAATTTTATTTG-3’
pCMV6-MNDA PYD	Forward primer- 5’-AGCTTCTCGAGATGGTGAATGAATACAAGAAAATTC-3’
	Reverse primer- 5’-AGCTAACCGGTTTTTTCTTGTGTTTTAATTTTCTTAGC-3’

## Sheet: Sheet1
Dataset EV1 Used primers.
