# Supplementary material for: Structural insights into the atypical filament assembly of pyrin domain-containing IFI16
Source: EMBO J. 2025 Nov 5;44(24):7702–20. doi: 10.1038/s44318-025-00626-7 (PMC12705702; doi:10.1038/s44318-025-00626-7)
Supplement: Supplementary file 3 — Source data Fig. 3 [file 44318_2025_626_MOESM3_ESM.zip]

Archive with 21 entries (18 files):
- Source data for Figure 3/
- Source data for Figure 3/3E/
- Source data for Figure 3/3D/
- Source data for Figure 3/.DS_Store
- __MACOSX/Source data for Figure 3/._.DS_Store
- Source data for Figure 3/3E/.DS_Store
- __MACOSX/Source data for Figure 3/3E/._.DS_Store
- Source data for Figure 3/3E/IFI16 PYD in 293Tcells_quantification method and data for WT and mutants.xlsx
- __MACOSX/Source data for Figure 3/3E/._IFI16 PYD in 293Tcells_quantification method and data for WT and mutants.xlsx
- Source data for Figure 3/3D/D71K_IFI16PYD_20x_2m.png
- __MACOSX/Source data for Figure 3/3D/._D71K_IFI16PYD_20x_2m.png
- Source data for Figure 3/3D/WT_IFI16 PYD_20x_2m.png
- __MACOSX/Source data for Figure 3/3D/._WT_IFI16 PYD_20x_2m.png
- Source data for Figure 3/3D/M39K_IFI16 PYD_20x_19m.png
- __MACOSX/Source data for Figure 3/3D/._M39K_IFI16 PYD_20x_19m.png
- Source data for Figure 3/3D/P73N_IFI16 PYD_20x_9m.png
- __MACOSX/Source data for Figure 3/3D/._P73N_IFI16 PYD_20x_9m.png
- Source data for Figure 3/3D/R40L_IFI16 PYD_20x_6m.png
- __MACOSX/Source data for Figure 3/3D/._R40L_IFI16 PYD_20x_6m.png
- Source data for Figure 3/3D/K12T_IFI16 PYD_20x_2m.png
- __MACOSX/Source data for Figure 3/3D/._K12T_IFI16 PYD_20x_2m.png
