# Supplementary material for: Structural insights into the atypical filament assembly of pyrin domain-containing IFI16
Source: EMBO J. 2025 Nov 5;44(24):7702–20. doi: 10.1038/s44318-025-00626-7 (PMC12705702; doi:10.1038/s44318-025-00626-7)
Supplement: Supplementary file 3 — Source data Fig. 3 [file 44318_2025_626_MOESM3_ESM.zip › Source data for Figure 3/3E/IFI16 PYD in 293Tcells_quantification method and data for WT and mutants.xlsx]

## Sheet: Sheet1
	WT IFI16 PYD_1			M39K_1			WT IFI16 PYD_2			M39K_2 (10000 threshold)				WT IFI16 PYD_3			M39K_3			WT IFI16 PYD_4			M39K_4
	DAPI	RED		DAPI	RED		DAPI	RED		DAPI	RED			DAPI	RED		DAPI	RED		DAPI	RED		DAPI	RED
20230908	686	47		403	47		1081	71		1204	75		20230825	723	28	threshold 7000	968	33		1088	37		247	10
(threshold 7000) 8-30 um	1241	144		576	76		1119	104		809	30		12-30 um (threshold 2000)	717	33		1047	50		952	24		215	14
	1269	150		472	43		1219	77		172	19						892	54		1000	43	40x_threshold 3000	271	9
	800	88		302	43		1305	91		707	49		threshold 7000	429	27		72	5	threshold 7000	1216	41		183	5
	1004	113		430	71		1297	81		625	76			374	27	threshold 5000	934	13		1060	36		252	8
	1566	104		750	45		1100	82		1476	171			587	25		889	15		636	40		60	5
	954	137		535	46		1151	111		1439	159			398	16
	500	80		830	33		1197	119		711	82
	320	61		916	20		1233	88		455	44
	559	118		955	18		943	70		689	84
	925	89		870	42		924	89		1130	89
	1199	173		911	29		790	70		1261	92
				1061	9		850	58		1041	80
				1042	10		688	61		568	61
Total	11023	1304		833	21					822	75
Ratio	0.118298			852	34
				702	59
				505	47
				660	25
			Total	13605	718		14897	1172		13109	1186			3228	156		4802	170		5952	221		1228	51
			Ratio	0.0527747			0.0786736			0.0904722				0.0483271			0.0354019			0.0371304			0.0415309
Normalized
	1.50366			0.670806			1			1.14997				0.614274			0.449985			0.471955			0.527889
										WT	M39K
										1.50366	0.670806
										1	1.14997
										0.614274	0.449985
										0.471955	0.527889
