# Supplementary material for: Structural insights into the atypical filament assembly of pyrin domain-containing IFI16
Source: EMBO J. 2025 Nov 5;44(24):7702–20. doi: 10.1038/s44318-025-00626-7 (PMC12705702; doi:10.1038/s44318-025-00626-7)
Supplement: Supplementary file 4 — Source data Fig. 4 [file 44318_2025_626_MOESM4_ESM.zip]

Archive with 25 entries (22 files):
- Source data for Figure 4/
- Source data for Figure 4/.DS_Store
- __MACOSX/Source data for Figure 4/._.DS_Store
- Source data for Figure 4/4E/
- Source data for Figure 4/4D/
- Source data for Figure 4/4E/ASC FL eGFP plus AIM2 FL mCherry_40x_6m.png
- __MACOSX/Source data for Figure 4/4E/._ASC FL eGFP plus AIM2 FL mCherry_40x_6m.png
- Source data for Figure 4/4E/ASC FL eGFP plus IFI16 FL K128Q mCherry_40x_6m.png
- __MACOSX/Source data for Figure 4/4E/._ASC FL eGFP plus IFI16 FL K128Q mCherry_40x_6m.png
- Source data for Figure 4/4E/.DS_Store
- __MACOSX/Source data for Figure 4/4E/._.DS_Store
- Source data for Figure 4/4E/ASC FL eGFP plus IFI16PYD mCherry 40x_4m.png
- __MACOSX/Source data for Figure 4/4E/._ASC FL eGFP plus IFI16PYD mCherry 40x_4m.png
- Source data for Figure 4/4E/ASC FL eGFP plus IFI16 FL delMotif1 mCherry_40x_8m.png
- __MACOSX/Source data for Figure 4/4E/._ASC FL eGFP plus IFI16 FL delMotif1 mCherry_40x_8m.png
- Source data for Figure 4/4D/300AIM2 PYD eGFP plus 300ASC PYD mCherry_40x_5m.png
- __MACOSX/Source data for Figure 4/4D/._300AIM2 PYD eGFP plus 300ASC PYD mCherry_40x_5m.png
- Source data for Figure 4/4D/.DS_Store
- __MACOSX/Source data for Figure 4/4D/._.DS_Store
- Source data for Figure 4/4D/ASC PYD eGFP plus IFI16PYD mCherry_40x_1m.png
- __MACOSX/Source data for Figure 4/4D/._ASC PYD eGFP plus IFI16PYD mCherry_40x_1m.png
- Source data for Figure 4/4D/ASC-PYD eGFP plus NLRP6 PYD mCherry_40x_9m.png
- __MACOSX/Source data for Figure 4/4D/._ASC-PYD eGFP plus NLRP6 PYD mCherry_40x_9m.png
- Source data for Figure 4/4D/ASC PYD-eGFP plus NLRP3PYD-mCherry_40x_1m.png
- __MACOSX/Source data for Figure 4/4D/._ASC PYD-eGFP plus NLRP3PYD-mCherry_40x_1m.png
